# Supplementary material for: Lysine l-lactylation is the dominant lactylation isomer induced by glycolysis
Source: Nat Chem Biol. 2024 Jul 19;21(1):91–9. doi: 10.1038/s41589-024-01680-8 (PMC11666458; doi:10.1038/s41589-024-01680-8)
Supplement: Supplementary file 5 — Statistical source data. [file 41589_2024_1680_MOESM5_ESM.xlsx]

## Sheet: Fig.6e
Fig.6e
	Control	POMHEX
	0.000157570	4.5558e-05
	0.000136060	6.2511e-05
	0.000273070	6.4894e-05
	0.000418310	0.000059130
Unpaired t test
P value	0.0273
P value summary	*
Significantly different (P < 0.05)?	Yes
One- or two-tailed P value?	Two-tailed
t, df	t=2.900, df=6

## Sheet: Fig.6f
Fig.6f
	LDH-WT	LDH-KO
	0.000181590	2.8257e-05
	0.000156450	1.2159e-05
	0.000120020	1.2734e-05
	8.4558e-05	1.6471e-05
Unpaired t test
P value	0.0015
P value summary	**
Significantly different (P < 0.05)?	Yes
One- or two-tailed P value?	Two-tailed
t, df	t=5.491, df=6
